# Supplementary material for: Influence of water availability and temperature on estimates of microbial extracellular enzyme activity
Source: PeerJ. 2021 Mar 3;9:e10994. doi: 10.7717/peerj.10994 (PMC7936561; doi:10.7717/peerj.10994)
Supplement: Supplemental Information 1 [file peerj-09-10994-s001.ods]

## Sheet: Sheet1
Influence of water availability and temperature on estimates of microbial extracellular enzyme activity. A novel procedure confirms microbial adaptation to extreme soil conditions
Enrique J. Gomez, Jose A. Delgado, Juan M. Gonzalez
FIGURE 2
Phosphatase			Glucosidase			Protease
Substrate (mM)	Activity (%)	SD	Substrate (mM)	Activity (%)	SD	Substrate (mM)	Activity (%)	SD
0.0035	0.000	0.000	0.0035	7.803	1.432	0.0035	16.216	4.468
0.0070	20.805	5.545	0.0050	12.093	5.240	0.0070	24.666	6.811
0.1000	85.376	6.904	0.0070	40.398	10.440	0.1000	88.452	8.160
0.3000	92.758	10.497	0.1000	91.127	11.195	0.3000	100.000	16.142
0.6000	100.000	17.443	0.2000	100.000	12.931
FIGURE 3
Solid assay (RFU/min)	In-solution assay (RFU/min)		Enzyme, Location, Assay temperature			Solid assay SD	In-solution assay SD
41.90	112.97		Protease_South_20ºC			8.52	0.34
247.25	2655.60		Protease_South_60ºC			55.42	29.65
595.50	987.60		Phosphatase_South_20ºC			17.50	19.85
5111.16	10827.60		Phosphatase_South_60ºC			291.81	41.00
664.70	7200.00		Glucosidase_South_20ºC			13.06	10.46
1967.08	17700.00		Glucosidase_South_60ºC			8.45	29.65
18.00	17.43		Protease_North_20ºC			6.16	1.35
23.33	42.92		Protease_North_60ºC			6.09	1.60
1870.00	2123.46		Phosphatase_North_20ºC			302.29	237.00
1594.00	3372.56		Phosphatase_North_60ºC			239.00	35.00
280.00	142.74		Glucosidase_North_20ºC			72.00	16.52
476.87	543.40		Glucosidase_North_60ºC			94.18	103.53
FIGURE 4
Pseudomonas aeruginosa			28ºC			Figure 2A
Aw	% Glucosidase activity	Std Dev (% Glucosidase)		Aw	% Phosphatase activity	Std Dev (% Phosphatase)		Aw	% Protease activity	Std Dev (% Protease)
0.12	0.000	0.000		0.12	0.000	0.000		0.12	0.000	0.000
0.42	0.000	0.000		0.42	0.000	0.000		0.42	0.000	0.000
0.46	0.000	0.000		0.46	0.000	0.000		0.46	0.000	0.000
0.82	0.000	0.000		0.82	0.000	0.000		0.82	81.794	31.405
1.00	100.000	22.205		1.00	100.000	27.828		1.00	100.000	18.732
Deinococcus radiodurans			28ºC			Figure 2B
Aw	% Glucosidase activity	Std Dev (% Glucosidase)		Aw	% Phosphatase activity	Std Dev (% Phosphatase)		Aw	% Protease activity	Std Dev (% Protease)
0.35	19.137	7.042		0.35	20.287	13.087		0.35	0.000	0.000
0.40	29.026	2.633		0.40	20.152	3.463		0.40	89.583	22.917
0.55	48.194	25.168		0.55	93.128	20.320		0.55	100.000	2.240
1.00	100.000	2.120		1.00	100.000	14.954		1.00	26.813	6.086
Parageobacillus thermoglucosidasius			60ºC			Figure 2C
Aw	% Glucosidase activity	Std Dev (% Glucosidase)		Aw	% Phosphatase activity	Std Dev (% Phosphatase)		Aw	% Protease activity	Std Dev (% Protease)
0.50	9.417	3.733		0.50	0.000	0.000		0.50	10.290	10.426
0.59	17.482	6.035		0.59	100.000	7.687		0.59	20.047	3.351
0.78	100.000	13.018		0.78	73.554	2.552		0.78	100.000	3.583
0.95	22.350	0.900		0.95	71.870	2.917		0.95	37.997	9.054
FIGURE 5
South Spain			Figure 3A								Figure 3B
Aw	% Glucosidase act.–60ºC	Std Dev (% Glucosidase 60ºC)		Aw	% Glucosidase act.–20ºC	Std Dev (% Glucosidase 20ºC)		Aw	% Protease act.–60ºC	Std Dev (% Protease 60ºC)		Aw	% Protease act.–20ºC	Std Dev (% Protease 20ºC)
0.37	31.317	1.935		0.34	17.391	2.513		0.45	8.047	2.867		0.47	14.897	1.268
0.65	100.000	8.849		0.50	15.707	1.583		0.54	13.113	1.792		0.54	6.101	1.426
0.78	92.333	13.269		0.62	19.865	4.478		0.65	100.000	8.708		0.66	5.052	0.872
0.99	40.860	5.516		0.85	17.004	1.509		0.74	54.717	10.377		0.68	8.796	2.185
				0.99	100.000	8.696		0.82	37.283	9.208		0.75	43.106	4.056
								0.92	25.311	5.094		0.84	72.979	1.159
								1.00	22.736	9.434		0.94	100.000	3.082
												1.00	74.802	9.438
North Spain			Figure 3C								Figure 3D
Aw	% Glucosidase act.–60ºC	Std Dev (% Glucosidase 60ºC)		Aw	% Glucosidase act.–20ºC	Std Dev (% Glucosidase 20ºC)		Aw	% Protease act.–60ºC	Std Dev (% Protease 60ºC)		Aw	% Protease act.–20ºC	Std Dev (% Protease 20ºC)
0.20	0.000	0.000		0.20	0.000	0.000		0.20	0.000	0.000		0.20	0.000	0.000
0.47	0.000	0.000		0.47	27.785	14.696		0.47	0.000	0.000		0.47	0.000	0.000
0.65	32.119	2.771		0.65	35.298	33.274		0.65	2.916	1.620		0.65	0.000	0.000
0.90	37.980	10.181		0.87	69.194	13.793		0.79	27.864	10.783		0.79	21.542	6.375
0.95	100.000	18.665		0.95	100.000	13.986		0.87	73.652	6.921		0.87	27.630	8.823
								0.90	86.936	12.040		0.90	77.584	8.987
								0.95	100.000	13.466		0.95	100.000	26.622
